# Supplementary material for: Study of the Genetic Variants in BRCA1/2 and Non-BRCA Genes in a Population-Based Cohort of 2155 Breast/Ovary Cancer Patients, Including 443 Triple-Negative Breast Cancer Patients, in Argentina
Source: Cancers (Basel). 2021 May 31;13(11):2711. doi: 10.3390/cancers13112711 (PMC8198763; doi:10.3390/cancers13112711)
Supplement: Supplementary file 1 [file cancers-13-02711-s001.zip]

Archive with 1 entries (1 files):
- cancers-1233266-supplementary.pdf
